# Supplementary material for: A Comparative Analysis of Mitogenomes in Species of the Tapinoma nigerrimum Complex and Other Species of the Genus Tapinoma (Formicidae, Dolichoderinae)
Source: Insects. 2024 Dec 2;15(12):957. doi: 10.3390/insects15120957 (PMC11677639; doi:10.3390/insects15120957)
Supplement: Supplementary file 1 [file insects-15-00957-s001.zip]

Archive with 4 entries (4 files):
- Supplementary Figure S1 tRNAs.pdf
- Supplementary Figure S2 CRs.pdf
- Supplementary Table S1 Mitogenome annotations.xlsx
- Supplementary Table S2 Codon usage.xlsx
