# Supplementary material for: A Comparative Analysis of Mitogenomes in Species of the Tapinoma nigerrimum Complex and Other Species of the Genus Tapinoma (Formicidae, Dolichoderinae)
Source: Insects. 2024 Dec 2;15(12):957. doi: 10.3390/insects15120957 (PMC11677639; doi:10.3390/insects15120957)
Supplement: Supplementary file 1 [file insects-15-00957-s001.zip › Supplementary Table S1 Mitogenome annotations.xlsx]

## Sheet: Hoja1
Supplementary Table S1. Mitogenome annotations in Tapinoma species
																			Tapinoma nigerrimum complex
Gene		Strand	Tapinoma simrothi				Tapinoma madeirense				Tapinoma melanocephalum Du et al. 2019 [38], annotated in Ruiz-Mena et al. 2022 [16]				Tapinoma sessile Allio et al. 2020 [30], annotated in Ruiz-Mena et al. 2022 [16]				Tapinoma magnum				Tapinoma nigerrimum				Tapinoma darioi				Tapinoma hispanicum				Tapinoma ibericum Ruiz-Mena et al. 2022 [16]
	Anticodon		Nucleotide number	Codons		IGS (bp)	Nucleotide number	Codons		IGS (bp)	Nucleotide number	Codons		IGS (bp)	Nucleotide number	Codons		IGS (bp)	Nucleotide number	Codons		IGS (bp)	Nucleotide number	Codons		IGS (bp)	Nucleotide number	Codons		IGS (bp)	Nucleotide number	Codons		IGS (bp)	Nucleotide number	Codons		IGS (bp)
				Start	Stop			Start	Stop			Start	Stop			Start	Stop			Start	Stop			Start	Stop			Start	Stop			Start	Stop			Start	Stop
(M) tRNA-Met	CAU	H	1-73	–	–	6	1-68			34	1–68	–	–	6	1-72	–	–	34	1-71	–	–	5	1-74	–	–	3	1-73	–	–	3	1-69	–	–	3	1–68			3
(I) tRNA-Ile	GAU	H	80-146	–	–	-3	103-170			2	75–140	–	–	67	107-173	–	–	1	77-147	–	–	-3	78-143	–	–	-3	77-142	–	–	-3	73-138	–	–	-3	72–137			−3
(Q) tRNA-Gln	UUG	L	144-212	–	–	73	173-242			66	208-276	–	–	66	175-243	–	–	89	145-213	–	–	102	141-209	–	–	97	140-208	–	–	94	136-204	–	–	96	135–203			104
nad2		H	286-1,268	ATA	TA-	0	309-1,295	ATA	TAA	6	343-1327	ATA	T--	0	333-1316	ATA	TAA	2	316-1,299	ATA	TAA	0	307-1,290	ATA	TAA	1	303-1,286	ATA	TAA	1	301-1,284	ATA	TAA	1	308–1291	ATA	TAA	1
(W) tRNA-Trp	UCA	H	1,269-1,341	–	–	12	1,302-1,371			1	1328-1397	–	–	32	1319-1394	–	–	12	1,300-1,373	–	–	42	1,292-1,365	–	–	43	1,288-1,361	–	–	38	1,286-1,359	–	–	35	1293–1366			32
(Y) tRNA-Tyr	GUA	L	1,354-1,421	–	–	38	1,373-1,440			8	1430-1496	–	–	3	1407-1472	–	–	5	1,416-1,484	–	–	27	1,409-1,477	–	–	33	1,400-1,468	–	–	33	1,395-1,463	–	–	33	1399–1467			56
(C) tRNA-Cys	GCA	L	1,460-1,526	–	–	20	1,449-1,515			34	1500-1569	–	–	8	1478-1546	–	–	20	1,512-1,580	–	–	24	1,511-1,577	–	–	21	1,502-1,568	–	–	21	1,497-1,563	–	–	21	1501–1567			21
cox1		H	1,547-3,075	ATG	TA-	0	1,550-3,078	ATG	TA-	0	1578-3106	ATG	TA-	0	1567-3095	ATG	TA-	0	1,605-3,134	ATG	TAA	0	1,599-3,128	ATG	TAA	3	1,590-3,119	ATG	TAA	3	1,585-3,114	ATG	TAA	0	1589–3118	ATG	TAA	0
(L2) tRNA-Leu	UAA	H	3,076-3,140	–	–	0	3,079-3,145			0	3107-3172	–	–	0	3096-3162	–	–	0	3,135-3,200	–	–	0	3,132-3,199	–	–	0	3,123-3,188	–	–	0	3,115-3,182	–	–	0	3119–3184			0
cox2		H	3,141-3,830	ATT	TAA	12	3,146-3,835	ATT	TAA	12	3173-3862	ATT	TAA	9	3163-3855	ATT	TAA	10	3,201-3,890	ATT	TAA	27	3,200-3,889	ATT	TAA	31	3,189-3,878	ATT	TAA	26	3,183-3,872	ATT	TAA	26	3185–3874	ATT	TAA	24
(K) tRNA-Lys	UUU	H	3,843-3,913	–	–	2	3,848-3,920			0	3872-3942	–	–	0	3866-3938	–	–	0	3,918-3,990	–	–	0	3,921-3,993	–	–	0	3,905-3,977	–	–	0	3,899-3,971	–	–	0	3899–3971			0
(D) tRNA-Asp	GUC	H	3,916-3,982	–	–	0	3,921-3,985			1	3943-4010	–	–	0	3939-4005	–	–	0	3,991-4,058	–	–	0	3,994-4,062	–	–	0	3,978-4,045	–	–	0	3,972-4,038	–	–	1	3972–4040			69
atp8		H	3,983-4,141	ATA	TAA	-7	3,987-4,142	ATA	TAA	-7	4011-4172	ATT	TAA	-7	4006-4164	ATA	TAA	-7	4,059-4,220	ATT	TAA	-7	4,063-4,224	ATC	TAA	-7	4,046-4,207	ATC	TAA	-7	4,040-4,201	ATC	TAA	-7	4041–4202	ATC	TAA	−7
atp6		H	4,135-4,803	ATG	TAA	3	4,136-4,804	ATG	TAA	3	4166-4834	ATG	TAA	2	4158-4826	ATG	TAA	3	4,214-4,882	ATG	TAA	5	4,218-4,886	ATG	TAA	5	4,201-4,869	ATG	TAA	5	4,195-4,863	ATG	TAA	5	4196–4864	ATG	TAA	6
cox3		H	4,807-5,592	ATG	TAA	40	4,808-5,593	ATG	TAA	33	4837-5619	ATG	TAA	26	4830-5615	ATG	TAA	19	4,888-5,670	ATG	TAA	59	4,892-5,674	ATG	TAA	66	4,875-5,657	ATG	TAA	61	4,869-5,651	ATG	TAA	72	4871–5653	ATG	TAA	74
(G) tRNA-Gly	UCC	H	5,633-5,699	–	–	0	5,627-5,694			0	5646-5714	–	–	0	5635-5702	–	–	0	5,730-5,797	–	–	0	5,741-5,808	–	–	0	5,719-5,786	–	–	0	5,724-5,790	–	–	0	5728–5795			0
nad3		H	5,700-6,050	ATA	TAA	17	5,695-6,045	ATT	TAA	20	5715-6065	ATA	TAA	28	5703-6053	ATT	TAA	30	5,798-6,148	ATA	TAA	29	5,809-6,159	ATA	TAA	33	5,787-6,137	ATA	TAA	33	5,791-6,141	ATA	TAA	41	5796–6146	ATA	TAA	37
(A) tRNA-Ala	UGC	H	6,068-6,140	–	–	42	6,066-6,136			16	6094-6165	–	–	1	6084-6150	–	–	18	6,178-6,252	–	–	18	6,193-6,266	–	–	23	6,171-6,244	–	–	37	6,183-6,255	–	–	18	6184–6256			22
(R) tRNA-Arg	UCG	H	6,183-6,249	–	–	2	6,153-6,223			18	6167-6232	–	–	1	6169-6240	–	–	4	6,271-6,344	–	–	15	6,290-6,364	–	–	15	6,282-6,356	–	–	15	6,274-6,348	–	–	21	6279–6354			16
(N) tRNA-Asn	GUU	H	6,252-6,323	–	–	15	6,242-6,313			49	6234-6301	–	–	15	6245-6312	–	–	40	6,360-6,434	–	–	25	6,380-6,449	–	–	31	6,372-6,441	–	–	31	6,370-6,438	–	–	30	6371–6439			31
(S1) tRNA-Ser	UCU	H	6,339-6,399	–	–	13	6,363-6,420			26	6317-6377	–	–	7	6353-6413	–	–	12	6,460-6,522	–	–	18	6,481-6,545	–	–	17	6,473-6,537	–	–	17	6,469-6,531	–	–	23	6471–6533			20
(E) tRNA-Glu	UUC	H	6,413-6,477	–	–	3	6,447-6,517			0	6385-6453	–	–	-2	6426-6496	–	–	-2	6,541-6,611	–	–	31	6,563-6,633	–	–	5	6,555-6,625	–	–	5	6,555-6,625	–	–	17	6554–6624			76
(F) tRNA-Phe	GAA	L	6,481-6,549	–	–	0	6,518-6,583			0	6452-6520	–	–	0	6495-6564	–	–	0	6,643-6,714	–	–	0	6,639-6,709	–	–	0	6,631-6,701	–	–	0	6,643-6,714	–	–	0	6701–6772			0
nad5		L	6,550-8,216	ATA	TA-	0	6,584-8,242	ATT	TAA	0	6521-8180	ATA	T--	0	6565-8222	ATT	TA-	0	6,715-8,382	ATA	TAA	0	6,710-8,377	ATA	TAA	0	6,702-8,369	ATA	TAA	0	6,715-8,382	ATA	TAA	0	6773–8440	ATA	TAA	0
(H) tRNA-His	GUG	L	8,217-8,283	–	–	44	8,243-8,311			17	8181-8245	–	–	15	8223-8289	–	–	65	8,383-8,451	–	–	62	8,378-8,446	–	–	175	8,370-8,438	–	–	58	8,383-8,451	–	–	37	8441–8509			37
nad4		L	8,328-9,665	ATG	TAA	14	8,329-9,663	ATG	TAA	34	8261-9595	ATG	TAA	3	8355-9683	ATG	TAA	6	8,514-9,854	ATG	TAA	4	8,622-9,962	ATG	TAA	5	8,497-9,837	ATG	TAA	5	8,489-9,832	ATG	TAA	5	8547–9887	ATG	TAA	5
nad4l		L	9,680-9,967	ATT	TAA	21	9,698-9,985	ATT	TAA	8	9599-9886	ATT	TAA	1	9690-9977	ATT	TAA	5	9,859-10,146	ATT	TAA	10	9,968-10,255	ATT	TAA	10	9,843-10,130	ATT	TAA	10	9,838-10,125	ATT	TAA	10	9893–10,180	ATT	TAA	10
(T) tRNA-Thr	UGU	H	9,989-10,059	–	–	13	9,994-10,058			2	9888-9952	–	–	3	9983-10046	–	–	12	10,157-10,229	–	–	7	10,266-10,337	–	–	7	10,141-10,212	–	–	7	10,136-10,206	–	–	8	10,191–10,261			8
(P) tRNA-Pro	UGG	L	10,073-10,142	–	–	3	10,061-10,129			9	9956-10024	–	–	30	10059-10126	–	–	9	10,237-10,308	–	–	3	10,345-10,416	–	–	6	10,220-10,291	–	–	6	10,215-10,286	–	–	6	10,270–10,341			6
nad6		H	10,146-10,691	ATG	TAA	29	10,139-10,684	ATG	TAA	14	10055-10582	ATT	TAA	10	10136-10681	ATG	TAA	14	10,312-10,857	ATG	TAA	31	10,423-10,968	ATG	TAA	30	10,298-10,843	ATG	TAA	30	10,293-10,838	ATG	TAA	23	10,348–10,893	ATG	TAA	23
cob		H	10,721-11,845	ATG	TAA	7	10,699-11,823	ATG	TAA	10	10593-11717	ATG	TAA	6	10696-11820	ATG	TAA	14	10,889-12,013	ATG	TAA	10	10,999-12,120	ATG	TAA	10	10,874-11,995	ATG	TAA	10	10,862-11,983	ATG	TAA	10	10,917–12,038	ATG	TAA	10
(S2) tRNA-Ser	UGA	H	11,853-11,919	–	–	26	11,834-11,901			6	11724-11791	–	–	31	11835-11902	–	–	10	12,024-12,090	–	–	34	12,131-12,197	–	–	31	12,006-12,072	–	–	31	11,994-12,060	–	–	31	12,049–12,115			31
nad1		L	11,947-12,885	ATT	TAA	0	11,908-12,855	ATA	TAA	0	11823-12773	ATT	TAA	0	11913-12860	ATT	TAA	0	12,125-13,072	ATT	TAA	0	12,229-13,176	ATT	TAA	0	12,104-13,051	ATT	TAA	0	12,092-13,039	ATT	TAA	0	12,147–13,094	ATT	TAA	0
(L1) tRNA-Leu	UAG	L	12,886-12,957	–	–	0	12,856-12,924			0	12774-12841	–	–	0	12861-12931	–	–	0	13,073-13,144	–	–	0	13,177-13,248	–	–	0	13,052-13,123	–	–	0	13,040-13,111	–	–	0	13,095–13,166			0
lrRNA		L	12,958-14,300	–	–	0	12,925-14,280			0	12842-14187	–	–	0	12932-14299	–	–	0	13,145-14,490	–	–	0	13,249-14,597	–	–	0	13,124-14,467	–	–	0	13,112-14,458	–	–	0	13,167–14,511			0
(V) tRNA-Val	UAC	L	14,301-14,373	–	–	0	14,281-14,351			0	14188-14252	–	–	0	14300-13472	–	–	0	14,491-14,564	–	–	0	14,598-14,671	–	–	0	14,468-14,539	–	–	0	14,459-14,530	–	–	0	14,512–14,583			0
srRNA		L	14,374-15,168	–	–	0	14,352-15,150			0	14253-14994	–	–	0	14373-15119	–	–	0	14,566-15,360	–	–	0	14,672-15,469	–	–	0	14,540-15,330	–	–	0	14,532-15,323	–	–	0	14,584–15,374			0
Control Region		-	15,169-15,487	–	–	0	15,151-15,507				14995-15499	–	–		15120-15287	–	–		15,361-15,694	–	–		15,470-15,817	–	–		15,331-15,680	–	–		15,324-15,665	–	–		15,375–15,715
