# Supplementary material for: A Comparative Analysis of Mitogenomes in Species of the Tapinoma nigerrimum Complex and Other Species of the Genus Tapinoma (Formicidae, Dolichoderinae)
Source: Insects. 2024 Dec 2;15(12):957. doi: 10.3390/insects15120957 (PMC11677639; doi:10.3390/insects15120957)
Supplement: Supplementary file 1 [file insects-15-00957-s001.zip › Supplementary Table S2 Codon usage.xlsx]

## Sheet: Codon usage Tapinomas
	Supplementary Table S2. Codon usage in Tapinoma species
															Tapinoma nigerrimum complex
	AA	Codon	Tapinoma simrothi			Tapinoma madeirense			Tapinoma melanocephalum			Tapinoma sessile			Tapinoma magnum			Tapinoma nigerrimum			Tapinoma darioi			Tapinoma hispanicum			Tapinoma ibericum
			Count	%	RSCU	Count	%	RSCU	Count	%	RSCU	Count	%	RSCU	Count	%	RSCU	Count	%	RSCU	Count	%	RSCU	Count	%	RSCU	Count	%	RSCU
	F	UUU	373	1.96	10.1057	352	1.82	9.54706	318	1.72	8.6249	343	1.64	9.30296	377	1.95	10.203	369	1.9	9.98917	369	1.9	9.98917	368	1.89	9.9594	368	1.91	9.96
	F	UUC	8	0.04	0.216743	34	0.18	0.922159	52	0.28	1.41036	75	0.36	2.03417	10	0.05	0.270636	19	0.1	0.514348	19	0.1	0.514348	21	0.11	0.568336	18	0.09	0.49
	L	UUA	470	5.33	12.7337	425	4.31	11.527	315	3.48	8.54353	275	3.72	7.45864	450	5.25	12.1786	447	5.17	12.1007	441	5.12	11.9383	446	5.19	12.0704	443	5.13	11.99
	L	UUG	14	0.16	0.379301	31	0.31	0.840792	72	0.8	1.95281	39	0.53	1.05777	8	0.09	0.216509	13	0.15	0.351922	16	0.19	0.433135	13	0.15	0.351827	13	0.15	0.35
	L	CUU	29	0.33	0.785695	61	0.62	1.65446	66	0.73	1.79007	59	0.8	1.60022	33	0.39	0.893099	31	0.36	0.839199	30	0.35	0.812128	28	0.33	0.757781	31	0.36	0.84
	L	CUC	1	0.01	0.0270929	7	0.07	0.189856	12	0.13	0.325468	24	0.32	0.650936	0	0	0	0	0	0	2	0.02	0.0541419	4	0.05	0.108254	2	0.02	0.05
	L	CUA	15	0.17	0.406394	54	0.55	1.46461	64	0.71	1.73583	42	0.57	1.13914	22	0.26	0.595399	28	0.32	0.757986	27	0.31	0.730915	23	0.27	0.622463	29	0.34	0.78
	L	CUG	0	0	0	13	0.13	0.35259	14	0.15	0.379713	5	0.07	0.135612	1	0.01	0.0270636	0	0	0	1	0.01	0.0270709	2	0.02	0.0541272	0	0	0
	I	AUU	475	1.89	12.8691	361	1.81	9.79116	354	1.76	9.6013	402	1.72	10.9032	498	1.92	13.4777	491	1.9	13.2918	493	1.89	13.346	490	1.92	13.2612	490	1.91	13.26
	I	AUC	27	0.11	0.731509	37	0.19	1.00353	49	0.24	1.32899	66	0.28	1.79007	21	0.08	0.568336	25	0.1	0.676773	29	0.11	0.785057	21	0.08	0.568336	22	0.09	0.6
	M	AUA	352	1.89	9.53671	287	1.77	7.78411	221	1.61	5.99403	188	1.64	5.099	352	1.9	9.52639	351	1.92	9.50189	349	1.91	9.44775	347	1.87	9.39107	347	1.88	9.39
	M	AUG	21	0.11	0.568952	37	0.23	1.00353	54	0.39	1.46461	41	0.36	1.11202	18	0.1	0.487145	14	0.08	0.378993	16	0.09	0.433135	25	0.13	0.67659	23	0.12	0.62
	V	GUU	62	2.12	1.67976	53	1.89	1.43748	57	1.65	1.54597	50	1.72	1.35612	59	2.11	1.59675	60	2.02	1.62426	58	2.02	1.57011	55	1.96	1.4885	63	2.12	1.71
	V	GUC	3	0.1	0.0812788	9	0.32	0.244101	8	0.23	0.216979	17	0.59	0.461079	3	0.11	0.0811908	5	0.17	0.135355	6	0.21	0.162426	9	0.32	0.243572	7	0.24	0.19
	V	GUA	50	1.71	1.35465	37	1.32	1.00353	46	1.33	1.24763	38	1.31	1.03065	46	1.64	1.24493	50	1.68	1.35355	48	1.67	1.2994	44	1.57	1.1908	45	1.51	1.22
	V	GUG	2	0.07	0.0541859	13	0.46	0.35259	27	0.78	0.732303	11	0.38	0.298346	4	0.14	0.108254	4	0.13	0.108284	3	0.1	0.0812128	4	0.14	0.108254	4	0.13	0.11
	S	UCU	109	2.59	2.95313	88	2.89	2.38676	84	2.43	2.27828	71	1.72	1.92568	112	2.64	3.03112	118	2.8	3.19437	117	2.76	3.1673	115	2.71	3.11231	116	3.14	2.75
	S	UCC	12	0.28	0.325115	7	0.23	0.189856	25	0.72	0.678058	28	0.68	0.759425	11	0.26	0.2977	8	0.19	0.216567	11	0.26	0.29778	13	0.31	0.351827	11	0.3	0.26
	S	UCA	103	2.45	2.79057	78	2.56	2.11554	69	2	1.87144	70	1.7	1.89856	99	2.34	2.6793	97	2.3	2.62588	96	2.27	2.59881	94	2.21	2.54398	98	2.65	2.32
	S	UCG	1	0.02	0.0270929	2	0.07	0.0542446	10	0.29	0.271223	11	0.27	0.298346	3	0.07	0.0811908	1	0.02	0.0270709	2	0.05	0.0541419	2	0.05	0.0541272	1	0.03	0.02
	P	CCU	66	2.2	1.78813	51	2.24	1.38324	48	1.7	1.30187	26	0.92	0.70518	50	1.65	1.35318	56	1.87	1.51597	54	1.79	1.46183	55	1.8	1.4885	54	1.46	1.79
	P	CCC	10	0.33	0.270929	7	0.31	0.189856	33	1.17	0.895037	45	1.59	1.2205	13	0.43	0.351827	9	0.3	0.243638	8	0.26	0.216567	13	0.43	0.351827	12	0.32	0.4
	P	CCA	42	1.4	1.1379	33	1.45	0.895037	31	1.1	0.840792	31	1.1	0.840792	56	1.85	1.51556	52	1.73	1.40769	55	1.82	1.4889	51	1.67	1.38024	51	1.38	1.69
	P	CCG	2	0.07	0.0541859	0	0	0	1	0.04	0.0271223	11	0.39	0.298346	2	0.07	0.0541272	3	0.1	0.0812128	4	0.13	0.108284	3	0.1	0.0811908	4	0.11	0.13
	T	ACU	67	2.13	1.81523	66	2.11	1.79007	49	1.78	1.32899	45	1.75	1.2205	67	2.14	1.81326	61	1.94	1.65133	61	1.97	1.65133	66	2.05	1.7862	64	1.73	2.02
	T	ACC	10	0.32	0.270929	12	0.38	0.325468	19	0.69	0.515324	22	0.85	0.596691	5	0.16	0.135318	6	0.19	0.162426	7	0.23	0.189496	8	0.25	0.216509	4	0.11	0.13
	T	ACA	48	1.52	1.30046	43	1.38	1.16626	40	1.45	1.08489	32	1.24	0.867914	52	1.66	1.40731	58	1.84	1.57011	54	1.74	1.46183	53	1.64	1.43437	58	1.57	1.83
	T	ACG	1	0.03	0.0270929	4	0.13	0.108489	2	0.07	0.0542446	4	0.16	0.108489	1	0.03	0.0270636	1	0.03	0.0270709	2	0.06	0.0541419	2	0.06	0.0541272	1	0.03	0.03
	A	GCU	46	2.45	1.24627	31	2.34	0.840792	28	1.93	0.759425	28	1.84	0.759425	48	2.49	1.29905	51	2.68	1.38062	46	2.42	1.24526	53	2.79	1.43437	50	1.35	2.67
	A	GCC	6	0.32	0.162558	5	0.38	0.135612	10	0.69	0.271223	14	0.92	0.379713	5	0.26	0.135318	5	0.26	0.135355	8	0.42	0.216567	2	0.11	0.0541272	3	0.08	0.16
	A	GCA	22	1.17	0.596044	17	1.28	0.461079	20	1.38	0.542446	14	0.92	0.379713	21	1.09	0.568336	19	1	0.514348	21	1.11	0.568489	21	1.11	0.568336	21	0.57	1.12
	A	GCG	1	0.05	0.0270929	0	0	0	0	0	0	5	0.33	0.135612	3	0.16	0.0811908	1	0.05	0.0270709	1	0.05	0.0270709	0	0	0	1	0.03	0.05
	Y	UAU	197	1.81	5.33731	254	1.78	6.88907	186	1.73	5.04475	261	1.69	7.07893	200	1.83	5.41272	199	1.83	5.38711	196	1.81	5.3059	201	1.84	5.43978	198	5.36	1.82
	Y	UAC	21	0.19	0.568952	31	0.22	0.840792	29	0.27	0.786547	47	0.31	1.27475	19	0.17	0.514208	18	0.17	0.487277	20	0.19	0.541419	17	0.16	0.460081	20	0.54	0.18
	*	UAA	12	1.85	0.325115	160	1.58	4.33957	106	1.51	2.87497	86	1.33	2.33252	13	2	0.351827	13	2	0.351922	13	2	0.351922	13	2	0.351827	13	0.35	2
	*	UAG	1	0.15	0.0270929	43	0.42	1.16626	34	0.49	0.922159	43	0.67	1.16626	0	0	0	0	0	0	0	0	0	0	0	0	0	0	0
	H	CAU	56	1.78	1.5172	69	1.66	1.87144	52	1.39	1.41036	44	1.54	1.19338	49	1.56	1.32612	51	1.65	1.38062	50	1.61	1.35355	51	1.65	1.38024	47	1.27	1.52
	H	CAC	7	0.22	0.189651	14	0.34	0.379713	23	0.61	0.623813	13	0.46	0.35259	14	0.44	0.37889	11	0.35	0.29778	12	0.39	0.324851	11	0.35	0.2977	15	0.41	0.48
	Q	CAA	44	2	1.19209	54	1.71	1.46461	54	1.52	1.46461	29	1.53	0.786547	42	1.91	1.13667	43	1.95	1.16405	43	1.95	1.16405	43	1.95	1.16373	42	1.14	1.91
	Q	CAG	0	0	0	9	0.29	0.244101	17	0.48	0.461079	9	0.47	0.244101	2	0.09	0.0541272	1	0.05	0.0270709	1	0.05	0.0270709	1	0.05	0.0270636	2	0.05	0.09
	N	AAU	219	1.83	5.93335	159	1.76	4.31245	165	1.69	4.47518	305	1.76	8.27231	219	1.86	5.92693	215	1.83	5.82025	218	1.85	5.90146	220	1.86	5.95399	220	5.95	1.86
	N	AAC	20	0.17	0.541859	22	0.24	0.596691	30	0.31	0.81367	41	0.24	1.11202	17	0.14	0.460081	20	0.17	0.541419	18	0.15	0.487277	17	0.14	0.460081	17	0.46	0.14
	K	AAA	113	1.92	3.0615	103	1.73	2.7936	107	1.75	2.90209	118	1.59	3.20043	111	1.85	3.00406	108	1.83	2.92366	110	1.86	2.9778	112	1.91	3.03112	112	3.03	1.9
	K	AAG	5	0.08	0.135465	16	0.27	0.433957	15	0.25	0.406835	30	0.41	0.81367	9	0.15	0.243572	10	0.17	0.270709	8	0.14	0.216567	5	0.09	0.135318	6	0.16	0.1
	D	GAU	50	1.61	1.35465	80	1.76	2.16979	58	1.55	1.57309	36	1.47	0.976404	49	1.63	1.32612	50	1.67	1.35355	49	1.63	1.32648	47	1.57	1.27199	48	1.3	1.6
	D	GAC	12	0.39	0.325115	11	0.24	0.298346	17	0.45	0.461079	13	0.53	0.35259	11	0.37	0.2977	10	0.33	0.270709	11	0.37	0.29778	13	0.43	0.351827	12	0.32	0.4
	E	GAA	60	1.82	1.62558	69	1.48	1.87144	55	1.43	1.49173	34	1.42	0.922159	53	1.56	1.43437	62	1.8	1.6784	59	1.71	1.59718	60	1.74	1.62382	62	1.68	1.8
	E	GAG	6	0.18	0.162558	24	0.52	0.650936	22	0.57	0.596691	14	0.58	0.379713	15	0.44	0.405954	7	0.2	0.189496	10	0.29	0.270709	9	0.26	0.243572	7	0.19	0.2
	C	UGU	32	1.88	0.866974	22	1.63	0.596691	38	1.85	1.03065	27	1.38	0.732303	31	1.82	0.838972	29	1.71	0.785057	26	1.53	0.703844	29	1.71	0.784844	31	0.84	1.82
	C	UGC	2	0.12	0.0541859	5	0.37	0.135612	3	0.15	0.081367	12	0.62	0.325468	3	0.18	0.0811908	5	0.29	0.135355	8	0.47	0.216567	5	0.29	0.135318	3	0.08	0.18
	W	UGA	77	1.86	2.08616	61	1.69	1.65446	68	1.58	1.84432	64	1.32	1.73583	77	1.88	2.0839	80	1.95	2.16567	79	1.93	2.1386	76	1.85	2.05683	80	2.17	1.95
	W	UGG	6	0.14	0.162558	11	0.31	0.298346	18	0.42	0.488202	33	0.68	0.895037	5	0.12	0.135318	2	0.05	0.0541419	3	0.07	0.0812128	6	0.15	0.162382	2	0.05	0.05
	R	CGU	16	1.49	0.433487	13	1.73	0.35259	8	0.86	0.216979	10	1.43	0.271223	13	1.21	0.351827	14	1.3	0.378993	13	1.21	0.351922	15	1.4	0.405954	15	0.41	1.4
	R	CGC	0	0	0	0	0	0	4	0.43	0.108489	0	0	0	1	0.09	0.0270636	1	0.09	0.0270709	2	0.19	0.0541419	0	0	0	0	0	0
	R	CGA	25	2.33	0.677323	16	2.13	0.433957	17	1.84	0.461079	12	1.71	0.325468	27	2.51	0.730717	25	2.33	0.676773	26	2.42	0.703844	26	2.42	0.703654	25	0.68	2.33
	R	CGG	2	0.19	0.0541859	1	0.13	0.0271223	8	0.86	0.216979	6	0.86	0.162734	2	0.19	0.0541272	3	0.28	0.0812128	2	0.19	0.0541419	2	0.19	0.0541272	3	0.08	0.28
	S	AGU	21	0.5	0.568952	9	0.3	0.244101	21	0.61	0.569569	54	1.31	1.46461	23	0.54	0.622463	28	0.66	0.757986	23	0.54	0.622631	23	0.54	0.622463	20	0.54	0.47
	S	AGC	4	0.09	0.108372	2	0.07	0.0542446	3	0.09	0.081367	18	0.44	0.488202	4	0.09	0.108254	1	0.02	0.0270709	1	0.02	0.0270709	6	0.14	0.162382	4	0.11	0.09
	S	AGA	76	1.8	2.05906	51	1.67	1.38324	43	1.25	1.16626	50	1.21	1.35612	74	1.75	2.00271	71	1.69	1.92204	74	1.75	2.00325	74	1.74	2.00271	75	2.03	1.78
	S	AGG	11	0.26	0.298022	7	0.23	0.189856	21	0.61	0.569569	28	0.68	0.759425	13	0.31	0.351827	13	0.31	0.351922	15	0.35	0.406064	13	0.31	0.351827	13	0.35	0.31
	G	GGU	25	0.68	0.677323	34	1.16	0.922159	40	1.11	1.08489	24	0.81	0.650936	24	0.64	0.649526	28	0.74	0.757986	21	0.56	0.568489	26	0.7	0.703654	25	0.68	0.67
	G	GGC	6	0.16	0.162558	5	0.17	0.135612	12	0.33	0.325468	15	0.51	0.406835	8	0.21	0.216509	8	0.21	0.216567	13	0.35	0.351922	7	0.19	0.189445	8	0.22	0.21
	G	GGA	76	2.05	2.05906	62	2.12	1.68158	53	1.47	1.43748	46	1.56	1.24763	93	2.5	2.51691	87	2.3	2.35517	88	2.35	2.38224	91	2.44	2.46279	89	2.41	2.39
	G	GGG	41	1.11	1.11081	16	0.55	0.433957	39	1.08	1.05777	33	1.12	0.895037	24	0.64	0.649526	28	0.74	0.757986	28	0.75	0.757986	25	0.67	0.67659	27	0.73	0.72
	Total codons		3691			3688			3564			3687			3695			3694			3694			3695			3695
